# Supplementary material for: Dynamic transcriptomic profiles of zebrafish gills in response to zinc depletion
Source: BMC Genomics. 2010 Oct 8;11:548. doi: 10.1186/1471-2164-11-548 (PMC3091697; doi:10.1186/1471-2164-11-548)
Supplement: Additional file 1 — Table S1 - Genes called regulated (>1.8-fold change, FDR = 0.1) in gills of zebrafish subjected to zinc depletion. An annotated list of genes called significantly regulated with more than 1.8-fold change, compared to control, and FDR = 0.1 (N = 4 or 5) at one or more time points between 8 hours and 14 days. Annotation provided was determined by mapping the reporter sequences using megablast allowing 2 bp mismatches to Ensembl (Zv5), Refseq and Genebank. Genebank matches were used to retrieve the relevant Unigene Cluster ID and gene names (as provide in the table) and used to determine the associated human orthologues for which the unigene ID and gene symbol is also provided. The fold change in expression at each time point is also provided expressed relative to time match control. [file 1471-2164-11-548-S1.XLS]

## Sheet: Sheet1
Unigene ID	Gene Name	Human homologue	Gene symbols	8 hours	1 day	4 days	7 days	14 days
Dr.79934	Wu:fd60e01 (wu:fd60e01)	HS.387567	ACLY	1.63095	1.92239	-1.27896	-1.9865	1.0209
Dr.75329	Acyl-CoA synthetase short-chain family member 2 (acss2)	HS.517034	ACSS2	2.90448	-1.6046	1.12657	-1.85995	-1.06585
Dr.133201	Adenylate cyclase activating polypeptide 1b (adcyap1b)	Hs.531719	ADCYAP1	1.07774	-1.22293	1.24019	-1.84863	-1.28129
Dr.79258	Wu:fc65f03 (wu:fc65f03)	Hs.129829	AIRE	-1.23848	-1.22726	-2.77878	-1.84053	-1.52067
Dr.116081	Aldehyde dehydrogenase 9 family, member A1 like 1 (aldh9a1l)	HS.2533	ALDH9A1	-1.03376	-1.73218	-1.59858	-2.38464	-1.03391
Dr.140803	Transcribed locus, weakly similar to XP_001116085.1 ankyrin repeat domain protein 5 isoform 1 [Macaca mulatta]	Hs.70903	ANKRD5	-1.60146	2.00776	-1.85277	-1.14091	1.51429
Dr.76159	Adenine phosphoribosyl transferase (aprt)	HS.28914	APRT	-1.06275	1.0389	-2.18119	1.11818	1.08649
Dr.75882	ADP-ribosylation factor 2 (arf2)	HS.286221	ARF1	1.01966	1.42764	-1.09528	2.1045	-1.0807
Dr.77297	Arginase, type II (arg2)	Hs.653205	ARG2	-1.86249	1.17865	1.39846	1.72835	1.56389
Dr.84736	Similar to astrotactin (LOC792435)	Hs.495897	ASTN1	-1.14614	1.48145	-1.83888	1.19773	0.994518
Dr.114311	Similar to activating transcription factor 7 interacting protein (LOC100005485)	Hs.513343	ATF7IP2	-1.2994	1.47815	-1.3015	-1.81139	-1.01866
Dr.481	5-aminoimidazole-4-carboxamide ribonucleotide formyltransferase/IMP cyclohydrolase (atic)	Hs.90280	ATIC	-1.73296	2.26524	1.2195	-1.15235	-1.31638
Dr.22150	Zgc:158314 (zgc:158314)	HS.135569	ATOH8	1.58841	2.05111	-1.50536	1.48903	1.4569
Dr.117055	Hypothetical protein LOC100000415 (LOC100000415)	Hs.6551	ATP6AP1	-1.30947	1.96324	1.2342	2.08624	1.28706
Dr.80286	ATPase, H+ transporting, lysosomal, V1 subunit E isoform 1 (atp6v1e1)	HS.517338	ATP6V1E1	-1.09055	1.2069	1.25604	2.23334	-1.01179
Dr.30281	Zgc:91787 (zgc:91787)	HS.173203	B3GNT2	-1.44905	1.05138	-1.06262	1.84177	1.45298
Dr.51813	CDNA clone IMAGE:6961491	HS.178011	BCDIN3	1.21461	-1.21169	-1.05343	-1.92102	1.00103
Dr.37659	Wu:fb62b04 (wu:fb62b04)	Hs.14770	BIN2	-1.91124	-1.05666	-1.05053	-1.02279	1.2351
Dr.52561	Zgc:154077 (zgc:154077)	HS.302977	C12orf4	1.26363	2.00398	-1.45373	1.07442	-1.07921
Dr.37104	Zgc:153349 (zgc:153349)	HS.196530	C14orf115	-1.32187	-1.29633	-1.54488	-1.80014	-1.0338
Dr.1823	Si:ch211-150c22.2 (si:ch211-150c22.2)	Hs.633566	C15orf29	2.92751	-1.42302	1.07048	-2.3798	-1.33003
Dr.84507	Zgc:91896 (zgc:91896)	HS.408702	C16orf57	1.28724	1.20201	1.80911	1.51807	1.49349
Dr.115463	Hypothetical LOC562016 (DKEYP-97G3.4)	Hs.317340	C17orf42	-1.15874	1.16305	0.996496	-2.41484	-1.76807
Dr.81243	Wu:fj61b08 (wu:fj61b08)	Hs.464903	C18orf37	1.61191	1.99733	-1.36239	-1.64992	1.18151
Dr.117622	Zgc:55819 (zgc:55819)	Hs.438336	C2orf30	1.53801	1.46937	-1.96623	-1.64167	1.11255
Dr.65730	Zgc:153176 (zgc:153176)	Hs.31387	C3orf60	1.29577	1.16233	-1.02337	1.93618	1.15284
Dr.25207	Complement component 8, gamma polypeptide (c8g)	HS.1285	C8G	-1.7096	-2.22511	-1.36547	-1.35131	1.32133
Dr.26623	Calmodulin regulated spectrin-associated protein 1 (camsap1)	HS.23585	CAMSAP1L1	1.20652	-1.28007	1.28896	-2.07565	-1.10345
Dr.105034	Zgc:153397 (zgc:153397)	HS.381189	CBX3	-1.05673	1.10113	-1.91888	1.97303	-1.3342
Dr.133171	Coiled-coil domain containing 65 (ccdc65)	HS.512805	CCDC65	1.05734	1.40572	-1.30336	-1.88214	1.05035
Dr.105353	CDC14 cell division cycle 14 homolog A (S. cerevisiae) (cdc14a)	HS.127411	CDC14A	1.51039	-3.88059	1.11028	1.51716	-2.75552
Dr.81085	Wu:fj48b05 (wu:fj48b05)	HS.158460	CDK5R2	-2.35181	-1.20305	1.64293	-2.14118	-1.11227
Dr.107999	Hypothetical protein LOC558955 (LOC558955)	HS.252387	CELSR1	1.06058	1.61935	1.027	3.92069	-1.47466
Dr.41494	Hypothetical LOC568957 (LOC568957)	Hs.513379	CENPJ	3.9533	1.47944	-2.33788	1.55422	-1.01083
Dr.81806	Coiled-coil-helix-coiled-coil-helix domain containing 2 (chchd2)	HS.389996	CHCHD2	-1.19254	-1.04686	-1.20838	-1.86165	-1.15435
Dr.85037	Cholinergic receptor, nicotinic, epsilon (chrne)	HS.248101	CHRNG	-1.85596	-1.31826	1.86059	1.47079	2.08736
Dr.11834	Carbohydrate sulfotransferase 10 (chst10)	HS.516370	CHST10	-1.19387	-1.34675	1.47558	-2.28428	-1.24941
Dr.14706	Similar to LSFR1 protein (LOC794727)	HS.212395	CIZ1	1.17839	0.993588	1.86784	1.1944	-1.06522
Dr.84250	Wu:ft63e05 (wu:ft63e05)	HS.283109	COG1	-1.70651	-1.77983	-1.01899	2.53298	-1.34129
Dr.22027	Similar to procollagen, type VII, alpha 1 (LOC559444)	HS.476218	COL7A1	4.34738	-1.58547	3.54791	-2.2246	-1.85287
Dr.1123	Wu:fa99e11 (wu:fa99e11)	Hs.4096	COQ10A	1.18625	1.10598	-1.89057	-1.15515	-1.14458
Dr.104592	Cytochrome c oxidase subunit VIIa polypeptide 2 like (cox7a2l)	HS.339639	COX7A2L	-2.08082	1.24365	1.00266	1.21465	1.05203
Dr.34224	Si:ch211-272f15.2 (si:ch211-272f15.2)	Hs.29679	CRSP3	2.13189	1.48724	-1.53826	-1.26675	1.05325
Dr.81232	Sb:cb184 (sb:cb184)	HS.567524	CRTAC1	1.65621	-1.11971	1.11153	-2.11712	-1.16225
Dr.132705	Cryptochrome 3 (cry3)	HS.151573	CRY1	1.06409	1.51223	-1.03688	-2.52556	-1.16581
Dr.132190	Crystallin, gamma M3 (crygm3)	HS.248102	CRYGB	1.05078	-1.20122	-2.25629	1.22411	-1.1781
Dr.132291	Casein kinase 1, alpha 1 (csnk1a1)	Hs.529862	CSNK1A1	1.60641	-1.7861	2.13507	1.00367	-1.49117
Dr.77767	Chondroitin sulfate proteoglycan 2b (cspg2b)	HS.443681	CSPG2	-2.036	1.31491	1.13062	1.39573	2.061
Dr.104543	Wu:fb06g07 (wu:fb06g07)	Hs.540038	CTAGE5	-1.13846	1.83336	-1.77037	1.13035	-1.13
Dr.77079	CTP synthase (ctps)	HS.473087	CTPS	-1.04535	-2.07536	-1.6185	2.50347	-1.28901
Dr.11380	Hypothetical LOC558396 (LOC558396)	Hs.407639	CYP27C1	-2.50881	1	1	2.14074	1.16658
Dr.81259	Daz-like gene (dazl)	Hs.70936	DAZ4	-1.93803	1.06966	-2.46396	-2.45068	-1.46192
Dr.82488	Zgc:64114 (zgc:64114)	HS.523012	DDIT4	0.974814	-1.11382	-2.16093	-1.78452	-1.68333
Dr.24235	DEAD (Asp-Glu-Ala-Asp) box polypeptide 18 (ddx18)	HS.363492	DDX18	1.25607	0.981998	-2.04394	-1.14709	1.01976
Dr.79298	Transcribed locus, weakly similar to XP_233139.3 similar to chromosome 9 open reading frame 55 [Rattus norvegicus]	HS.513817	DENND4A	1.20966	-1.2254	-1.32762	-1.81313	1.01343
Dr.82509	DNA fragmentation factor, beta polypeptide (caspase-activated DNase) (dffb)	Hs.133089	DFFB	-1.66896	1.29915	-1.07197	-1.63367	2.06172
Dr.79081	Deafness, autosomal dominant 5 (dfna5)	HS.520708	DFNA5	-1.4149	1.30277	1.04426	2.13782	1.0158
Dr.133716	Zgc:101841 (zgc:101841)	HS.410965	DGCR6	-1.0201	-1.31184	1.4008	-2.19856	-1.43602
Dr.429	Distal-less homeobox gene 5a (dlx5a)	HS.99348	DLX5	-1.22304	-1.40723	-1.04804	-2.62943	-1.06248
Dr.158	Distal-less homeobox gene 4a (dlx4a)	HS.249196	DLX6	1.19263	-2.22599	0.965888	-1.11391	-1.34501
Dr.107258	Zgc:76914 (zgc:76914)	HS.103854	DOK1	-1.10907	1.50479	1.9237	1.80142	-1.08162
Dr.76012	Desmoglein 2 (dsg2)	HS.412597	DSG2	-1.16808	1.26358	-1.06624	-2.13504	-1.16623
Dr.80382	Wu:fi04e12 (wu:fi04e12)	HS.519873	DSP	1.28681	1	1.29574	1	-1.80608
Dr.8695	Hypothetical protein LOC793786 (LOC793786)	Hs.591664	DUSP7	1.04286	-1.24121	-1.24675	1.84059	1.22232
Dr.44986	Hypothetical LOC571279 (LOC571279)	Hs.368240	DYRK1A	1.31777	1.27344	-1.15443	-2.10192	-1.05647
Dr.77658	E2f-associated phosphoprotein (eapp)	Hs.433269	EAPP	-1.409	1.24416	-1.83652	1.00599	1.09865
Dr.77552	Enhancer of mRNA decapping 3 homolog (S. cerevisiae) (edc3)	Hs.96852	EDC3	1.28087	-1.65032	-1.12215	-1.1925	-1.82703
Dr.29749	Eukaryotic translation initiation factor 4, gamma 2a (eif4g2a)	HS.183684	EIF4G2	-1.10121	-1.29491	1.03808	-2.4809	-1.79055
Dr.83118	Similar to hypoxia-inducible factor 2 alpha (LOC566886)	HS.468410	EPAS1	1.38633	1.32996	-1.81894	0.961037	1.03769
Dr.30382	Estrogen-related receptor alpha-like (esrral)	Hs.110849	ESRRA	-1.19534	1.23251	1.01978	1.80071	1.22049
Dr.34399	Wu:fa55b02 (wu:fa55b02)	Hs.655657	EXOC6	1.4903	1.00464	1.11319	-1.95762	-1.07304
Dr.107456	Exosome component 4 (exosc4)	HS.343589	EXOSC4	-1.80423	-1.59575	-1.57601	1.02095	-1.49641
Dr.76424	Enhancer of zeste homolog 2 (Drosophila) (ezh2)	HS.444082	EZH2	1.27671	-1.09504	-2.20555	-1.46152	-1.48519
Dr.80533	Coagulation factor X (f10)	HS.361463	F10	-1.55252	-1.77003	1	-1.87424	2.13775
Dr.20850	Fatty acid binding protein 7, brain, a (fabp7a)	HS.26770	FABP7	1.86262	1	-2.10857	1.16015	1.26411
Dr.77910	Family with sequence similarity 46, member C (fam46c)	HS.356216	FAM46C	-1.25869	-2.01736	-1.53764	-1.22644	-1.08249
Dr.78254	Wu:fj93e03 (wu:fj93e03)	HS.129195	FAM53B	1.64858	1.32319	1.00598	1.93202	1.36134
Dr.118743	Family with sequence similarity 54, member B (fam54b)	Hs.323396	FAM54B	-1.59213	-2.04021	-1.07787	-1.37956	1.18747
Dr.84490	Zgc:153554 (zgc:153554)	HS.744	FDX1	1.51756	2.73943	-1.0927	0.997599	1.1173
Dr.78793	FK506 binding protein 5 (fkbp5)	HS.558328	FKBP5	1.26388	-1.28785	-3.28402	-1.50335	1.264
Dr.78408	Friend leukemia integration 1a (fli1a)	HS.504281	FLI1	1.0696	2.6759	1.74358	0.969795	1.18825
Dr.81111	Flj13639 (flj13639)	HS.266728	FLJ13639	-1.17073	-1.84925	1.15846	1.64464	1.33423
Dr.10644	Fragile X mental retardation 1 (fmr1)	HS.478407	FMR1	-1.50369	-2.2569	1.07491	1.32004	-1.80603
Dr.15390	Forkhead box L1 (foxl1)	HS.533830	FOXL1	3.59123	2.4229	0.964879	0.978271	-1.48636
Dr.78394	Im:7150721 (im:7150721)	Hs.548088	GALNT7	1.16926	2.03371	-1.3402	1.34004	1.38184
Dr.76461	Si:ch211-117m20.5 (si:ch211-117m20.5)	HS.110014	GIF	-1.73923	3.17368	2.71065	3.31731	2.24214
Dr.75809	Connexin 43 (cx43)	HS.74471	GJA1	-1.02882	-1.26235	-1.60825	-2.32487	1.08932
Dr.119358	Geminin, DNA replication inhibitor (gmnn)	HS.234896	GMNN	-1.28936	1.32451	-2.14839	-1.54051	1.64538
Dr.81960	Wu:fk54a10 (wu:fk54a10)	Hs.181781	GNGT2	1.90421	4.36093	-2.25621	-3.98904	2.05692
Dr.76793	Glutathione peroxidase 4a (gpx4a)	HS.433951	GPX4	-1.23211	1.34294	-1.04212	-2.37097	-1.06491
Dr.77217	Wu:fb62c04 (wu:fb62c04)	HS.309763	GRSF1	1.73078	1.14123	-1.13097	-1.93932	1.42792
Dr.76642	Zgc:77481 (zgc:77481)	HS.522373	GSN	1.17384	1.08102	-1.63097	-1.85654	0.995441
Dr.78440	General transcription factor IIA, 1 (gtf2a1)	Hs.592334	GTF2A1	-1.38647	-1.05494	-1.82102	-1.07926	1.34913
Dr.29120	CDNA clone IMAGE:7428728	HS.516032	HADHA	-1.57144	2.09847	-1.25856	2.51494	1.30928
Dr.33889	Zgc:92880 (zgc:92880)	Hs.654554	HBG1	-3.03104	-1.49116	1.67375	-1.75806	-1.13793
Dr.87994	Similar to alpha globin type-2 (LOC561790)	Hs.585357	HBZ	1.1743	-1.49094	1.48789	-2.43209	-1.38929
Dr.120525	Hypothetical protein LOC792442 (LOC792442)	HS.486589	HEBP2	1.86396	1.23777	1.00524	-1.12721	1.14783
Dr.80240	Wu:fj33c04 (wu:fj33c04)	Hs.444743	HEXDC	1.30011	-1.56157	1.35478	1.94543	-1.32449
Dr.67059	Zgc:136698 (zgc:136698)	Hs.632436	HFE2	1.76136	-1.1086	2.26303	0.960699	-1.11065
Dr.76367	Hypoxia induced gene 1 (hig1)	HS.7917	HIGD1A	1.18697	1.28073	1.2139	2.5306	1.91715
Dr.115621	Transcribed locus, strongly similar to NP_066390.1 histone family, member A [Homo sapiens]	Hs.51011	HIST1H2AG	-2.07978	-1.05178	1.44068	1.41104	1.83297
Dr.51690	Wu:fe38f03 (wu:fe38f03)	Hs.143080	HIST1H4B	-1.27864	-1.17078	1.15186	-2.2957	1.00897
Dr.140700	Zgc:158407 (zgc:158407)	Hs.181244	HLA_A	-1.83928	1.28521	-4.19312	1.13883	2.86977
Dr.116203	Zgc:103700 (zgc:103700)	Hs.654405	HLA-DRB1	-1.70659	-1.56276	-2.0019	-1.6862	1.40482
Dr.75880	Wu:fa19b06 (wu:fa19b06)	Hs.19114	HMGB3	1.09001	-1.19651	-2.25407	1.45863	-1.13591
Dr.77183	3-hydroxy-3-methylglutaryl-Coenzyme A synthase 1 (soluble) (hmgcs1)	HS.397729	HMGCS1	-1.46851	1.40449	-2.16846	1.01467	1.18927
Dr.107820	Hepatocyte nuclear factor 4, alpha (hnf4a)	Hs.116462	HNF4A	1.89886	-1.51094	-1.13671	-1.66905	-1.06706
Dr.77011	Myelin expression factor 2 (myef2)	Hs.666214	HNRPM	1.31419	-1.48315	1.27113	-2.47937	-1.27205
Dr.32618	Homeo box A3a (hoxa3a)	HS.533357	HOX3A	1.42126	-1.82099	1.76801	1.46533	1.23019
Dr.77131	Haptoglobin (hp)	Hs.655361	HP	-1.7608	-1.03351	-1.01379	2.80441	1.14667
Dr.24982	Zgc:56585 (zgc:56585)	HS.77348	HPGD	1.38142	2.23891	-1.07322	1.37942	1.69291
Dr.83735	Hypoxanthine phosphoribosyltransferase 1, like (hprt1l)	HS.412707	HPRT1	-1.16199	1.01273	1.83577	1.93428	1.12678
Dr.32972	Hydroxy-delta-5-steroid dehydrogenase, 3 beta- and steroid delta-isomerase (hsd3b7)	Hs.460618	HSD3B7	1.30649	-1.39571	-2.08087	1.66769	-1.11798
Dr.134134	Similar to 5-hydroxytryptamine receptor 2A (LOC565278)	Hs.149037	HTR2A	-1.08721	1	-1.68907	2.16325	-1.12635
Dr.76824	Interleukin enhancer binding factor 2 (ilf2)	HS.75117	ILF2	1.24382	-1.24244	-2.03943	1.39438	1.22415
Dr.104887	Wu:fb18f07 (wu:fb18f07)	HS.142179	INCENP	-1.41687	1.00915	1.13693	2.30532	-1.14584
Dr.77235	Iroquois homeobox protein 1, b (irx1b)	Hs.424156	IRX1	2.93622	2.6001	1.35867	2.21482	1.14717
Dr.852	Inter-alpha (globulin) inhibitor H2 (itih2)	HS.75285	ITIH2	-1.37002	-1.59789	-1.86094	1.85463	1.16559
Dr.36931	Wu:fa02e12 (wu:fa02e12)	Hs.221873	KCTD15	-1.94803	1	1	1.38274	1.09397
Dr.104942	Zgc:77244 (zgc:77244)	HS.61960	KCTD5	-1.09445	-2.05076	1.02778	1.43258	-1.96784
Dr.43334	Similar to hCG2036582 (LOC571986)	Hs.643560	KIAA0467	1.13568	1.95635	1.37157	1.02361	1.10112
Dr.77265	Core promoter element binding protein (copeb)	HS.4055	KLF6	1.06879	-1.83475	1.19825	1.02743	1.32984
Dr.4854	Wu:fb58f07 (wu:fb58f07)	HS.533782	KRT8	-1.50377	1.18807	-2.04608	1.48765	1.33946
Dr.78154	Lectin, galactoside-binding, soluble, 1 (galectin 1)-like 1 (lgals1l1)	HS.445351	LGALS1	-1.00678	-1.08044	1.64653	-1.86741	-1.71757
Dr.105744	Wu:fk03g12 (wu:fk03g12)	HS.207631	LMO7	1.16781	-1.99737	1.12755	-1.38316	-1.49518
Dr.117982	Zgc:85925 (zgc:85925)	Hs.655269	LNX1	1.32593	-1.36576	-1.13633	-1.9146	-1.04319
Dr.31691	Similar to LDLR dan (LOC562438)	Hs.656461	LRP1B	1.02071	-1.16455	-1.99477	1.02164	1.09686
Dr.48570	Zgc:113974 (zgc:113974)	HS.368281	MAP2	-1.60867	2.37257	1.01849	1.23294	1.23571
Dr.118632	Hypothetical protein LOC100005401 (LOC100005401)	HS.486548	MAP7	-1.07855	-1.01005	1.19292	-1.80219	-1.2371
Dr.104705	Midkine-related growth factor b (mdkb)	HS.82045	MDK	1.09227	1.23603	1.23595	-2.33324	-1.19262
Dr.34030	Zgc:100941 (zgc:100941)	HS.233119	ME2	0.981244	-1.30186	-1.80725	1.21554	-1.18078
Dr.106924	Wu:fj11g02 (wu:fj11g02)	HS.296049	MFAP4	1.26505	8.07993	-1.01554	3.77224	1.43219
Dr.84058	Zgc:110846 (zgc:110846)	Hs.3745	MFGE8	-1.16559	0.998562	1.12083	-2.16923	-1.21333
Dr.75062	Gastrulation specific protein (g12)	HS.522605	MID1IP1	-1.26376	1.46759	-1.16871	1.8583	1.29821
Dr.33261	Major histocompatibility complex class I UFA gene (mhc1ufa)	HS.101840	MR1	-1.00521	2.09552	-2.20864	1.42781	4.03712
Dr.125949	Wu:fk65b10 (wu:fk65b10)	HS.382044	MRPS2	1.37905	-1.23435	1.9103	-1.07986	-1.0911
Dr.14825	Zgc:152965 (zgc:152965)	HS.521124	MRPS28	-1.1034	-1.09287	-2.0175	1.21702	1.14279
Dr.121290	Metallothionein 2 (mt2)	Hs.655199	MT1A	-3.03749	-4.65471	-1.85434	-6.49033	0.957381
Dr.16456	Myotubularin related protein 6 (mtmr6)	Hs.643702	MTMR6	1.0281	-1.87225	-1.10351	1.1128	1.10445
Dr.84768	Zgc:136753 (zgc:136753)	HS.584834	MTMR7	-1.42011	1	-1.22641	-2.06057	1.36784
Dr.77491	Wu:fc46h07 (wu:fc46h07)	HS.16355	MYH10	1.22185	-2.32138	-1.19144	1.03293	0.988348
Dr.105784	Nuclear autoantigenic sperm protein (histone-binding) (nasp)	HS.319334	NASP	1.13175	-1.45163	-2.06327	-1.50927	0.970385
Dr.79668	Similar to cell adhesion molecule NCAM (LOC566122)	HS.503878	NCAM1	1.46814	1.93293	-1.27179	1.3755	1.62894
Dr.132224	Si:ch211-216l23.2 (si:ch211-216l23.2)	Hs.654991	NCOA5	1.46996	1.96098	-1.5136	1.14654	0.996963
Dr.75801	Neurogenic differentiation (neurod)	Hs.693737	NEUROD1	-1.96001	-1.21154	-1.01879	1.28096	1.2826
Dr.24473	Conserved nuclear protein Nhn1 (nhn1)	Hs.93670	NHN1	-1.06347	1	1.13923	2.4864	1.02161
Dr.9728	Wu:fc27e05 (wu:fc27e05)	Hs.271695	NOB1	1.19724	2.39825	1.10592	-1.17499	1.4702
Dr.75753	Notch homolog 1a (notch1a)	Hs.495473	NOTCH1	1.45159	-1.29955	1.03903	-1.82972	-1.01075
Dr.111309	Nucleophosmin 1 (npm1)	HS.557550	NPM1	1.10656	1.19755	-1.97306	1.28739	1.03526
Dr.53400	Nuclear receptor subfamily 5, group A, member 1a (nr5a1a)	HS.33446	NR5A2	-1.24254	1	-2.53047	-1.4428	1.52288
Dr.118394	Zgc:55746 (zgc:55746)	Hs.188882	NUDT3	-1.05962	1.02627	-1.14072	-1.90535	1.13546
Dr.102585	Zgc:66306 (zgc:66306)	Hs.643526	NUP160	1.33144	-1.28574	-1.60521	-2.18866	-1.3012
Dr.106453	Neurexophilin 1 (nxph1)	HS.487564	NXPH1	2.07169	-3.28628	-1.43234	1.04341	-2.94893
Dr.80495	Optic atrophy 3 (opa3)	HS.466945	OPA3	1.13629	1	-1.81229	-1.73687	1.87983
Dr.6478	Si:rp71-1p14.10 (si:rp71-1p14.10)	HS.128824	OPHN1	1.47903	-2.10575	1.29169	-1.47592	-1.12873
Dr.79390	Zgc:77868 (zgc:77868)	HS.332706	OPTN	1.57417	1.01967	3.15347	-1.80728	-1.46972
Dr.132622	Im:7141999 (im:7141999)	HS.26156	PANK4	1.05278	-2.56173	-1.87532	-1.29785	-1.12287
Dr.140868	Transcribed locus, weakly similar to XP_001095160.1 similar to pregnancy-associated plasma protein A preproprotein [Macaca mulatta]	Hs.694735	PAPPA	1.55453	1.88216	1.11717	-1.34092	1.32944
Dr.17655	L-isoaspartyl protein carboxyl methyltransferase, like (pcmtl)	Hs.279257	PCMT1	1.4003	-1.3576	1.92002	1.1584	1.04974
Dr.120227	Programmed cell death 4b (pdcd4b)	HS.232543	PDCD4	1.23596	1.02892	1.03536	-2.23148	-1.37779
Dr.117127	Phosphodiesterase 6C, cGMP-specific, cone, alpha prime (pde6c)	Hs.658121	PDE6C	-1.10037	-1.34559	1.23505	-2.39689	-1.16083
Dr.78076	LIM-domain binding factor 3, like (ldb3)	Hs.480311	PDLIM5	-1.26711	-1.08188	1.29138	-2.21898	1.05932
Dr.83512	Transcribed locus, weakly similar to XP_213560.3 similar to plakophilin 2 [Rattus norvegicus]	HS.164384	PKP2	1.45775	1.22191	1.30891	1.87156	-1.00762
Dr.78276	Si:dkey-146n1.1 (si:dkey-146n1.1)	HS.16426	PODXL	1.18813	-1.22896	1.19639	1.07533	-1.78999
Dr.77946	Wu:fc07d06 (wu:fc07d06)	Hs.493649	POU2F1	3.01359	-2.12971	1.40731	-1.66306	-1.31158
Dr.82650	Pyrophosphatase (inorganic) (pp)	HS.437403	PPA1	1.02905	-1.04888	-1.10725	-1.84592	1.32266
Dr.86190	Zgc:86715 (zgc:86715)	HS.121076	PPIL3	1.77081	2.25086	-1.7563	1.21191	1.66549
Dr.51819	Si:ch211-155a11.1 (si:ch211-155a11.1)	Hs.524348	PRICKLE1	-2.34278	1	-1.1952	1.09112	-1.49332
Dr.97165	Zgc:110727 (zgc:110727)	Hs.654580	PRIM2	1.04735	1.05992	-1.82735	-1.25091	-1.48423
Dr.77547	Wu:fc74e04 (wu:fc74e04)	Hs.75799	PRSS8	1.27549	1.98189	1.07437	1.27513	1.16887
Dr.81152	Proteasome (prosome, macropain) subunit, alpha type, 6a (psma6a)	HS.446260	PSMA6	-1.42478	2.00013	-1.55816	1.22549	1.03619
Dr.76852	Proteasome (prosome, macropain) 26S subunit, non-ATPase, 9 (psmd9)	Hs.131151	PSMD9	-1.06656	1.20017	1.07918	1.82313	1.25343
Dr.36960	Wu:fb37f11 (wu:fb37f11)	Hs.470477	PTP4A2	1.66318	2.97219	-1.69436	1.35984	1.29639
Dr.6230	Wu:fb82g02 (wu:fb82g02)	HS.12677	PTRH2	-1.10595	-1.50903	-1.03475	-2.09381	-1.25332
Dr.460	Parvalbumin 2 (pvalb2)	HS.295449	PVALB	-1.0541	-2.09651	-1.67815	-1.49647	1.28839
Dr.85594	Zgc:101015 (zgc:101015)	Hs.631539	RAB4B	1.08683	1.08286	-2.12291	-1.67403	1.43658
Dr.8658	Wu:fc38d04 (wu:fc38d04)	HS.431400	RAI14	1.01938	-1.05521	-1.00734	-1.98929	-1.42242
Dr.104627	Karyopherin (importin) beta 3 (kpnb3)	Hs.643743	RANBP5	1.078	1.40532	-1.67705	2.28352	-1.27699
Dr.11480	Rap2 interacting protein (rap2ip)	HS.500197	RAP2IP	-1.46679	1	2.143	-1.27791	1
Dr.79425	Wu:fc75a03 (wu:fc75a03)	Hs.656823	RASAL2	-1.19267	-2.16879	1.94444	-1.08446	-1.4872
Dr.32031	Retinol dehydrogenase 12 (all-trans and 9-cis) (rdh12)	Hs.415322	RDH12	-1.51645	-1.17968	-1.21384	-2.02419	-1.12589
Dr.80348	Wu:fj98c04 (wu:fj98c04)	HS.97464	RNF17	-1.22038	1.0804	-2.81723	1.35202	1.32612
Dr.103112	RAR-related orphan receptor G		RORC	-1.4386	-1.21151	1.06693	1.92435	1.4331
Dr.105855	Ribosomal protein S26 (rps26)	Hs.567235	RPS26	-1.62789	1.25721	-2.14982	0.980047	2.63348
Dr.75098	Ribonucleotide reductase M2 polypeptide (rrm2)	HS.226390	RRM2	0.956894	1.40768	-1.85087	1.02183	1.12811
Dr.75336	Sb:cb387 (sb:cb387)	HS.135254	RSPO3	-1.35858	-1.04577	-1.03186	-2.6867	-1.07178
Dr.14543	Hypothetical protein LOC553388 (LOC553388)	HS.526920	RTDR1	-1.45899	-1.04847	1.00783	2.00783	-1.10608
Dr.77106	Reticulon 1a (rtn1a)	Hs.368626	RTN1	4.72844	-14.9913	-1.11836	1.34737	-2.22275
Dr.47577	Reticulon 4a (rtn4a)	HS.570207	RTN4	1.13959	0.970434	-1.88192	-1.39065	-1.21823
Dr.77670	RING1 and YY1 binding protein (rybp)	Hs.694786	RYBP	1.0929	-1.29794	-2.04336	1.33024	-1.43137
Dr.82469	Zgc:77634 (zgc:77634)	HS.476365	SCP2	1.05783	-1.24593	-1.22166	-1.91904	-1.75331
Dr.105605	Wu:fj98g07 (wu:fj98g07)	HS.371957	SENP1	1.29644	-1.08026	-1.00598	-2.13992	-1.19755
Dr.44215	Wu:fe23c11 (wu:fe23c11)	HS.120483	SEP3	-1.34393	1	1.07308	-2.30421	1.43727
Dr.80536	Zgc:112252 (zgc:112252)	HS.473727	SETD4	-1.12358	-1.17327	-1.85026	-1.28435	-1.05819
Dr.84230	Hypothetical LOC558777 (LOC558777)	Hs.516777	SH3BP4	-1.52503	-1.49262	1	-1.98462	1.22095
Dr.82434	Soluble liver antigen/liver pancreas antigen (Homo sapiens), like (sla/lpl)	HS.253305	SLA/LP	-1.0285	-1.17624	-1.22768	-1.57919	-1.85567
Dr.118849	Zgc:63958 (zgc:63958)	Hs.225941	SLC22A7	1.56085	-1.22015	-1.10693	-1.84053	-1.25207
Dr.77323	Solute carrier family 26, member 5 (slc26a5)	Hs.585146	SLC26A5	1.23747	1.96562	1.53314	1.71529	1.29976
Dr.16483	Solute carrier family 39 (zinc transporter), member 6 (slc39a6)	HS.79136	SLC39A6	1.25058	1.81826	1.03836	-1.38423	1.28568
Dr.132168	Wu:fi32b04 (wu:fi32b04)	Hs.160550	SLC43A2	1.08862	-1.65067	1.69247	2.24791	-1.38645
Dr.133518	Transcribed locus, weakly similar to XP_233976.2 similar to hypothetical protein 9030221C07 [Rattus norvegicus]	HS.408567	SLC7A9	1.12909	-1.17693	2.08698	1.01726	-1.46992
Dr.114683	Smoothened homolog (Drosophila) (smo)	HS.437846	SMO	1.69549	1.12395	1.82703	-1.95782	-1.20965
Dr.75509	Si:dkey-113g17.2 (si:dkey-113g17.2)	Hs.515472	SNRPD2	1.0596	1.04447	-2.00962	1.28566	1.3942
Dr.6431	Suppressor of cytokine signaling 3 (socs3)	HS.527973	SOCS3	2.47425	-1.39213	-1.27031	-1.69214	-1.22644
Dr.84710	Hypothetical protein LOC100005885 (LOC100005885)	Hs.511956	SPDYA	1.65482	3.5002	-2.59325	2.84173	1.10936
Dr.84939	ST6 beta-galactosamide alpha-2,6-sialyltranferase 1 (st6gal1)	HS.207459	ST6GAL1	-1.03577	-1.16141	-1.04246	-1.94975	1.1376
Dr.39238	Zgc:110621 (zgc:110621)	Hs.364980	STYX	-1.09252	0.991939	-2.02048	1.28147	-1.10758
Dr.80235	Zgc:136828 (zgc:136828)	HS.189810	SULT4A1	1.09979	-1.25089	1.41092	-1.8647	-1.24908
Dr.78491	Wu:fe37e06 (wu:fe37e06)	HS.106469	SUPV3L1	-1.17566	1.22854	-1.81607	-1.83082	-1.5777
Dr.81339	Zgc:152987 (zgc:152987)	HS.525392	SYNE2	1.00603	1.51988	-1.05562	-2.82866	-1.04608
Dr.80729	Synaptotagmin IV (syt4)	HS.8059	SYT4	-2.27922	-1.60494	-1.09105	1.33113	2.11662
Dr.106000	Similar to Transcription initiation factor TFIID subunit 2 (Transcription initiation factor TFIID 150 kDa subunit) (TBP-associated factor 150 kDa) (LOC793388)	HS.122752	TAF2	1.0918	-1.65805	1.03258	-2.101	-1.12659
Dr.80548	Transcribed locus, weakly similar to XP_001078895.1 similar to TatD DNase domain containing 2 [Rattus norvegicus]	HS.475401	TATDN2	-1.47776	-1.36303	-1.98277	1.66599	1.04911
Dr.82468	TBC1 domain family, member 19 (tbc1d19)	HS.479403	TBC1D19	1.32703	-2.08725	3.02649	1.1233	1.37665
Dr.15418	Wu:fc23f06 (wu:fc23f06)	HS.191144	TCF2	-2.02285	1	-2.61792	1.30804	1.24717
Dr.88609	Tyrosine hydroxylase (th)	HS.435609	TH	-1.1799	-2.46698	1.12328	1.20557	1.12319
Dr.82318	Thyroid transcription factor 1a (titf1a)	HS.94367	TITF1	-1.1584	-1.10971	1.09082	1.87813	-1.16201
Dr.75291	Transmembrane 9 superfamily member 2 (tm9sf2)	Hs.654824	TM9SF2	1.9367	-1.08405	2.61227	-1.50246	1.05214
Dr.25587	Transmembrane protein 48 (tmem48)	Hs.476525	TMEM48	1.89204	4.65187	-2.2487	-2.17201	1.37689
Dr.87343	Troponin C, slow (tnnc1)	HS.118845	TNNC1	3.82773	1.13185	1.11464	2.25718	-1.30416
Dr.14260	Troponin T2, cardiac (tnnt2)	Hs.533613	TNNT2	2.82717	-1.50695	2.67613	3.50071	-2.01213
Dr.2195	Transportin 3 (tnpo3)	HS.193613	TNPO3	-2.05314	2.40646	1.2584	-3.72801	1.46388
Dr.115318	Hypothetical protein LOC799929 (LOC799929)	HS.471381	TNS1	0.95641	-1.10521	-1.87396	1.06783	1.18703
Dr.75289	Translocase of outer mitochondrial membrane 40 homolog (yeast) (tomm40)	HS.310542	TOMM40	1.16055	-1.02685	1.14376	1.86054	1.15728
Dr.82193	Zgc:110003 (zgc:110003)	Hs.591347	TPD52L1	1.39839	2.15899	-1.96248	1.17391	1.08358
Dr.105402	Zgc:91880 (zgc:91880)	HS.504517	TSPAN9	1.03717	-1.29875	1.07423	-1.97032	-1.07344
Dr.18870	Zgc:86619 (zgc:86619)	HS.348915	TTC33	-1.98979	1.07821	-1.08389	1.20541	1.12675
Dr.81346	Zgc:56497 (zgc:56497)	Hs.31704	TTC9C	-2.95033	-1.46958	1.1059	1.33564	1.04675
Dr.79733	Wu:fd13b05 (wu:fd13b05)	HS.471405	TTLL4	1.33142	1.90248	1.10915	1.50707	-1.10187
Dr.88568	Wu:fd12e06 (wu:fd12e06)	Hs.654592	TTN	1.1953	1.05077	1.15681	-1.85147	-1.28157
Dr.79382	Zgc:85662 (zgc:85662)	HS.516217	UGP2	1.01556	-1.95382	-1.0946	-1.15693	-1.25346
Dr.86114	Zgc:100861 (zgc:100861)	Hs.338182	UNQ9217	2.4811	-1.29676	-1.02263	-1.26857	-2.41226
Dr.4181	Vacuolar protein sorting 26 homolog B (vps26b)	HS.334684	VPS26B	1.21151	-1.16566	-1.88794	1.22456	1.2104
Dr.6833	Si:ch211-238n5.5 (si:ch211-238n5.5)	HS.249441	WEE1	1.01568	-1.21621	-1.87997	1.26705	1.02991
Dr.385	Wingless-type MMTV integration site family, member 4a (wnt4a)	HS.25766	WNT4	1.05193	-1.42693	-1.15267	2.2125	1.32321
Dr.132864	Wilms tumor 1a (wt1a)	Hs.591980	WT1	-1.096	1.00793	1.34046	-1.9909	1.13088
Dr.1220	Zgc:64155 (zgc:64155)	HS.5268	ZDHHC4	1.01566	0.989985	1.89455	1.21953	1.17414
Dr.23936	Si:rp71-1g18.1 (si:rp71-1g18.1)	Hs.110839	ZKSCAN5	-1.05219	-1.15485	-1.19346	-1.89165	-1.73419
Dr.116189	Hypothetical LOC573287 (LOC573287)	Hs.535804	ZNF131	0.995724	1.27823	-1.35869	-1.80662	1.22339
Dr.80788	Wu:fj13e08 (wu:fj13e08)	HS.130683	ZNF180	1.12672	1.37926	1.18461	-1.97057	-1.08464
Dr.78812	Transcribed locus, weakly similar to XP_001078904.1 similar to zinc finger protein 146 [Rattus norvegicus]	HS.445849	ZNF214	1.26106	1.02071	1.34769	-1.94836	-1.82933
Dr.77786	Wu:fb99f06 (wu:fb99f06)	HS.298089	ZNF235	-1.29021	1.82384	-1.20851	1.10561	1.41218
Dr.105249	Wu:fc06d05 (wu:fc06d05)	Hs.659318	ZNF286A	1.39038	-1.35225	1.47884	1.28914	-1.81315
Dr.104738	Wu:fb12b11 (wu:fb12b11)			1.03515	-1.27819	1.04125	-1.84599	-1.1831
Dr.104896	Wu:fb18g01 (wu:fb18g01)			1.51118	3.30241	-1.19424	1.39037	1.89837
Dr.106236	Zgc:86738 (zgc:86738)			-1.00762	1.19778	1.26325	-2.09837	1.00757
Dr.106615	Wu:fd42f04 (wu:fd42f04)			-1.16961	-1.133	-1.60974	-1.90643	-1.34476
Dr.107928	Zgc:158494 (zgc:158494)			1.113	1.45909	-2.16319	-1.85287	1.18273
Dr.110246	Wu:fc06f12 (wu:fc06f12)			1.62904	2.20821	-1.24393	-1.23057	1.00717
Dr.11270	Similar to hCG2012502 (LOC563160)			0.98787	1.82468	1.24457	1.00938	-1.29314
Dr.112968	Transcribed locus			-1.06146	1.05906	-1.83148	1.1524	1.17127
Dr.117604	Hypothetical LOC558440 (LOC558440)			-1.03511	1	-1.07971	-1.83462	1.02388
Dr.121817	Junctional adhesion molecule 3 (jam3)			1.15197	-1.09607	-1.0799	-2.04945	-1.05265
Dr.121952	Wu:fc57d12 (wu:fc57d12)			-1.13917	1.13026	1.15236	1.84325	1.02833
Dr.122128	Transcribed locus, weakly similar to XP_687898.2 similar to pim-3 oncogene [Danio rerio]			0.96639	1.25357	-2.03927	-1.17642	1.25619
Dr.122381	Transcribed locus			1.11612	-2.07775	1.00059	-1.1674	1.45997
Dr.122432	Wu:fj77d08 (wu:fj77d08)			4.61031	1.74463	1	-1.81704	1.08901
Dr.122897	Transcribed locus			1.63286	2.65185	-1.39149	1.3095	1.78492
Dr.122986	Transcribed locus, weakly similar to NP_987049.1 [Eremothecium gossypii]			-1.05348	-1.58771	1.90834	-1.10442	1.04585
Dr.123037	Transcribed locus			1.03827	2.47314	-2.73417	2.89186	1.07184
Dr.123290	Transcribed locus			1.01428	2.38049	1.28184	1.02722	1.63613
Dr.123329	Transcribed locus			1.09801	-2.31567	1.2704	0.972543	-1.60322
Dr.123773	Transcribed locus			1.25714	2.31644	1.91946	0.979269	1.19604
Dr.132151	Transcribed locus			2.09986	-1.35015	1.98046	-1.371	-1.26211
Dr.132151	Transcribed locus			2.09986	-1.35015	1.98046	-1.371	-1.26211
Dr.132336	Wu:fb80c09 (wu:fb80c09)			1.2676	1.30104	-1.08224	-1.849	-1.0441
Dr.132565	Wu:fc46a10 (wu:fc46a10)			-1.22328	-1.20884	-1.09447	1.84916	-1.19356
Dr.132991	Transcribed locus			1.06566	1.71782	-1.97743	-2.08717	1.29393
Dr.132991	Transcribed locus			1.06566	1.71782	-1.97743	-2.08717	1.29393
Dr.133118	Transcribed locus			-1.1012	-1.26223	-1.30546	-2.67833	0.997602
Dr.133538	Transcribed locus			3.59123	2.4229	-1.0364	-1.02221	-1.48636
Dr.138055	Transcribed locus			-1.39023	-1.11967	1.20047	-1.88123	1.20437
Dr.15119	Transcribed locus			0.995795	-1.27529	1.11721	-2.18352	1.27167
Dr.17359	Wu:fi28h02 (wu:fi28h02)			1.25867	-1.18546	1.29076	1.8073	1.19637
Dr.18104	Wu:fi22b07 (wu:fi22b07)			1.90911	-1.25342	2.32766	-1.19999	0.970362
Dr.18311	Si:ch211-245h7.2 (si:ch211-245h7.2)			1.11295	1.52625	-1.85357	-1.12641	1.16042
Dr.18367	Hypothetical protein LOC794874 (LOC794874)			2.16501	-1.16722	1.19468	-2.46676	-1.07347
Dr.21624	Wu:fc26a09 (wu:fc26a09)			-1.18368	1.96366	-4.25208	-2.30527	1.94953
Dr.22083	Wu:fd12e04 (wu:fd12e04)			-1.09473	1.87458	1.21576	1.56517	-1.11159
Dr.22344	Transcribed locus, moderately similar to XP_686398.1 similar to mammary tumor virus receptor 2 (predicted) [Danio rerio]			1.02289	-1.91952	-1.06422	-1.65024	-1.29506
Dr.22573	Wu:fj16d01 (wu:fj16d01)			-1.90919	-1.43182	-1.09819	-1.49834	1.04671
Dr.22894	Wu:fc15b08 (wu:fc15b08)			-1.11462	-1.85071	1.23796	-1.22111	0.971576
Dr.30483	T-cell receptor alpha variable region TCRa-V14 (LOC407628)			-1.34528	-1.10002	-2.05543	1.2068	1.25663
Dr.32415	Wu:fj21b01 (wu:fj21b01)			-1.40031	-1.84391	-1.39754	-1.4968	-1.48035
Dr.32532	Si:ch211-240l19.1 (si:ch211-240l19.1)			1.71693	2.29722	-1.91094	1.17679	1.2802
Dr.32532	Si:ch211-240l19.1 (si:ch211-240l19.1)			1.44889	1.85366	-1.98272	1.25596	1.16016
Dr.32532	Si:ch211-240l19.1 (si:ch211-240l19.1)			1.44889	1.85366	-1.98272	1.25596	1.16016
Dr.32680	Wu:fd58f02 (wu:fd58f02)			-1.03364	1.06193	1.06076	-1.95324	-1.24657
Dr.3353	Transcribed locus			1.92472	-1.27939	1.02894	-2.55868	1.06862
Dr.34415	Ns:zf-a329 (ns:zf-a329)			-2.02838	-1.12617	-1.98345	1.17985	1.36712
Dr.35654	Wu:fe50c11 (wu:fe50c11)			1.12441	-1.25571	1.53951	1.01145	-2.24107
Dr.35810	Wu:fc28f04 (wu:fc28f04)			-1.28199	1	-1.53352	-2.02801	-1.15462
Dr.41078	Si:dkey-12e7.1 (si:dkey-12e7.1)			-1.15478	1.55729	-1.98507	-1.51946	1.59563
Dr.41687	Transcribed locus, weakly similar to XP_235088.3 similar to leucine-rich repeats and IQ motif containing 1 [Rattus norvegicus]			-1.33732	-1.02859	-1.228	1.79216	2.20128
Dr.46544	Wu:fd20a07 (wu:fd20a07)			-2.06856	1.76147	2.64458	1.26029	-2.68481
Dr.74596	Wu:fc47e11 (wu:fc47e11)			1.20681	-1.41967	-1.83857	1.20133	1.08155
Dr.74691	Transcribed locus			1.93255	2.16432	-2.03168	1.52663	-1.05849
Dr.75290	Similar to conserved hypothetical protein (LOC792908)			2.4486	-1.14686	1.77313	-1.22853	1.30789
Dr.75734	Zona pellucida glycoprotein 3 b (zp3b)			-1.29941	0.951782	-2.88543	1.92171	1.13599
Dr.75847	Wu:fa31c06 (wu:fa31c06)			2.04223	-1.34742	-1.20404	-1.87391	-1.07992
Dr.75847	Wu:fa31c06 (wu:fa31c06)			2.04223	-1.34742	-1.20404	-1.87391	-1.07992
Dr.76088	Zgc:153623 (zgc:153623)			-1.47819	-1.77158	-1.28667	1.97201	1.11172
Dr.76968	Wu:fb51h11 (wu:fb51h11)			1.09755	1.41116	1.16721	2.03911	1.18954
Dr.77103	Wu:fb63a08 (wu:fb63a08)			-1.40387	-1.36949	-1.80522	1.09854	-1.19934
Dr.77470	Wu:fb78d07 (wu:fb78d07)			-2.05837	-1.28367	1.24556	-1.06383	-1.42279
Dr.78023	Hypothetical protein LOC793872 (LOC793872)			0.959745	1.45836	-1.82362	1.17292	1.00501
Dr.78407	Transcribed locus, weakly similar to NP_110499.1 dehydrogenase kinase 2 subunit p45 (PDK2) [Rattus norvegicus]			1.37011	2.22455	1.02466	-2.85435	1.41525
Dr.78430	Wu:fc15e02 (wu:fc15e02)			-2.1939	-1.40924	-1.26182	1.2154	1.63872
Dr.78605	Wu:fd14b04 (wu:fd14b04)			-1.92687	-1.13674	-1.92166	2.15122	-1.12435
Dr.78658	Wu:fc41a10 (wu:fc41a10)			0.999348	1.01379	-1.82381	-1.07979	1.65483
Dr.78831	Wu:fd19g08 (wu:fd19g08)			1.8709	-1.39627	1.0767	-1.8194	-1.72686
Dr.79378	Hypothetical LOC561658 (LOC561658)			1.52497	-1.99476	1.18054	0.961593	-1.38866
Dr.79582	Wu:fd07g01 (wu:fd07g01)			2.10496	-1.42584	5.71703	-1.1432	0.96011
Dr.79753	Hypothetical protein LOC791930 (LOC791930)			2.83218	0.980901	2.61235	1.02941	0.965345
Dr.80201	Wu:fj05g07 (wu:fj05g07)			1.16865	1.35231	2.02721	1.07962	1.37151
Dr.80399	Similar to class IIIB myosin short (LOC556989)			-1.08691	-1.94557	2.27482	-1.35346	1.7297
Dr.80608	Similar to proteoliaisin (LOC796880)			-1.69451	-1.32462	2.57279	1.3985	1.30648
Dr.80983	Transcribed locus			2.69613	1.53175	1.10124	-3.76335	2.2021
Dr.81027	Transcribed locus			-1.92452	-1.16071	-1.09096	0.995036	1.46545
Dr.82082	Transcribed locus			1.2493	-1.13482	-1.96711	-1.28206	1.44456
Dr.82596	Gonadotropin-releasing hormone 3 (gnrh3)			2.12553	1.58055	1.14449	-2.95883	-1.60359
Dr.83358	Transcribed locus			-1.50568	-1.55702	-2.16121	-1.08707	1.64028
Dr.839	Similar to hCG1987869 (LOC571955)			1.02144	-1.3574	-2.06929	1.52796	-1.48104
Dr.84330	Transcribed locus			1.94493	3.40853	-1.75922	1.64903	1.43977
Dr.84566	Zgc:92308 (zgc:92308)			0.997571	1.12049	1.1328	-1.91681	-1.10514
Dr.84576	Transcribed locus			1.65455	2.06952	-1.40327	1.28847	1.73295
Dr.84593	Transcribed locus			1.07257	-1.17653	1.13082	-1.81392	-1.07514
Dr.84776	Transcribed locus			0.977785	-1.81329	1.30032	1.12692	-1.13848
Dr.84886	Transcribed locus, moderately similar to XP_001056519.1 similar to Talin-2 isoform 1 [Rattus norvegicus]			-1.06969	-1.51573	1.03585	-2.4286	1.05475
Dr.85856	Transcribed locus			-1.11267	-2.02819	-1.12322	-1.6264	-1.36545
Dr.86211	Transcribed locus			-1.22351	1.28441	1.43563	-2.05885	1.07642
Dr.87977	Zgc:158262 (zgc:158262)			1.19024	-1.12247	1.30364	2.07364	1.1196
Dr.88538	Zgc:158334 (zgc:158334)			2.75839	1.78371	1.32621	-1.54651	-1.14108
Dr.94500	Similar to I-FBPL (LOC793213)			-1.27297	1.46723	2.10536	1.01521	-1.07111
Dr.9498	Wu:fj82d10 (wu:fj82d10)			1.15527	1.1054	-2.13398	1.12714	1.08346
